# Supplementary material for: mcr-1-Mediated In Vitro Inhibition of Plasmid Transfer Is Reversed by the Intestinal Environment
Source: Antibiotics (Basel). 2022 Jun 29;11(7):875. doi: 10.3390/antibiotics11070875 (PMC9311533; doi:10.3390/antibiotics11070875)
Supplement: Supplementary file 1 [file antibiotics-11-00875-s001.zip]

Archive with 1 entries (1 files):
- antibiotics-1751153-supplementary.pdf
